# Supplementary material for: Experiential Learning Interventions and Healthy Eating Outcomes in Children: A Systematic Literature Review
Source: Int J Environ Res Public Health. 2021 Oct 15;18(20):10824. doi: 10.3390/ijerph182010824 (PMC8535521; doi:10.3390/ijerph182010824)
Supplement: Supplementary file 1 [file ijerph-18-10824-s001.zip]

Archive with 2 entries (2 files):
- Proofed Suplementary Table S1.xlsx
- Proofed Supplementary Table S2 .pdf
